# Supplementary material for: Ductal or Ngn3+ cells do not contribute to adult pancreatic islet beta-cell neogenesis in homeostasis
Source: EMBO J. 2025 Apr 9;44(10):2856–81. doi: 10.1038/s44318-025-00434-z (PMC12084597; doi:10.1038/s44318-025-00434-z)
Supplement: Supplementary file 3 — Source data Fig. 1 [file 44318_2025_434_MOESM3_ESM.zip]

Archive with 294 entries (284 files):
- Figure 1/
- Figure 1/.DS_Store
- __MACOSX/Figure 1/._.DS_Store
- Figure 1/1F/
- Figure 1/1N/
- Figure 1/1L/
- Figure 1/1K/
- Figure 1/1E/
- Figure 1/1D/
- Figure 1/1C/
- Figure 1/1J/
- Figure 1/1M/
- Figure 1/1F/.DS_Store
- __MACOSX/Figure 1/1F/._.DS_Store
- Figure 1/1F/Fig.1F.xlsx
- __MACOSX/Figure 1/1F/._Fig.1F.xlsx
- Figure 1/1N/1N.xlsx
- __MACOSX/Figure 1/1N/._1N.xlsx
- Figure 1/1N/.DS_Store
- __MACOSX/Figure 1/1N/._.DS_Store
- Figure 1/1L/1L_2w_Ins (red).tif
- __MACOSX/Figure 1/1L/._1L_2w_Ins (red).tif
- Figure 1/1L/1L_2w_CK19 (blue).tif
- __MACOSX/Figure 1/1L/._1L_2w_CK19 (blue).tif
- Figure 1/1L/.DS_Store
- __MACOSX/Figure 1/1L/._.DS_Store
- Figure 1/1L/1L_2w_Sst.tif
- __MACOSX/Figure 1/1L/._1L_2w_Sst.tif
- Figure 1/1L/1L_12w_Sst (green).tif
- __MACOSX/Figure 1/1L/._1L_12w_Sst (green).tif
- Figure 1/1L/1L_2w_Ins (blue).tif
- __MACOSX/Figure 1/1L/._1L_2w_Ins (blue).tif
- Figure 1/1L/1L_2w_Ins (green).tif
- __MACOSX/Figure 1/1L/._1L_2w_Ins (green).tif
- Figure 1/1L/1L_12w_CK19 (red).tif
- __MACOSX/Figure 1/1L/._1L_12w_CK19 (red).tif
- Figure 1/1L/1L_2w_CK19.tif
- __MACOSX/Figure 1/1L/._1L_2w_CK19.tif
- Figure 1/1L/1L_2w_CK19 (green).tif
- __MACOSX/Figure 1/1L/._1L_2w_CK19 (green).tif
- Figure 1/1L/1L_12w_Sst.tif
- __MACOSX/Figure 1/1L/._1L_12w_Sst.tif
- Figure 1/1L/1L_2w_Sst (blue).tif
- __MACOSX/Figure 1/1L/._1L_2w_Sst (blue).tif
- Figure 1/1L/1L_12w_Sst (red).tif
- __MACOSX/Figure 1/1L/._1L_12w_Sst (red).tif
- Figure 1/1L/1L_2w_CK19 (red).tif
- __MACOSX/Figure 1/1L/._1L_2w_CK19 (red).tif
- Figure 1/1L/1L_12w_Ins (blue).tif
- __MACOSX/Figure 1/1L/._1L_12w_Ins (blue).tif
- Figure 1/1L/1L_12w_Ins.tif
- __MACOSX/Figure 1/1L/._1L_12w_Ins.tif
- Figure 1/1L/1L_12w_CK19 (blue).tif
- __MACOSX/Figure 1/1L/._1L_12w_CK19 (blue).tif
- Figure 1/1L/1L_12w_Ins (green).tif
- __MACOSX/Figure 1/1L/._1L_12w_Ins (green).tif
- Figure 1/1L/1L_2w_Sst (red).tif
- __MACOSX/Figure 1/1L/._1L_2w_Sst (red).tif
- Figure 1/1L/1L_2w_Sst (green).tif
- __MACOSX/Figure 1/1L/._1L_2w_Sst (green).tif
- Figure 1/1L/1L_12w_CK19.tif
- __MACOSX/Figure 1/1L/._1L_12w_CK19.tif
- Figure 1/1L/1L_12w_Ins (red).tif
- __MACOSX/Figure 1/1L/._1L_12w_Ins (red).tif
- Figure 1/1L/1L_12w_CK19 (green).tif
- __MACOSX/Figure 1/1L/._1L_12w_CK19 (green).tif
- Figure 1/1L/1L_2w_Ins.tif
- __MACOSX/Figure 1/1L/._1L_2w_Ins.tif
- Figure 1/1L/1L_12w_Sst (blue).tif
- __MACOSX/Figure 1/1L/._1L_12w_Sst (blue).tif
- Figure 1/1K/1K_2w (green).tif
- __MACOSX/Figure 1/1K/._1K_2w (green).tif
- Figure 1/1K/1K_12w (red).tif
- __MACOSX/Figure 1/1K/._1K_12w (red).tif
- Figure 1/1K/.DS_Store
- __MACOSX/Figure 1/1K/._.DS_Store
- Figure 1/1K/1K_2w (red).tif
- __MACOSX/Figure 1/1K/._1K_2w (red).tif
- Figure 1/1K/1K_12w (green).tif
- __MACOSX/Figure 1/1K/._1K_12w (green).tif
- Figure 1/1K/1K_12w (blue).tif
- __MACOSX/Figure 1/1K/._1K_12w (blue).tif
- Figure 1/1K/1K_2w.tif
- __MACOSX/Figure 1/1K/._1K_2w.tif
- Figure 1/1K/1K_2w (blue).tif
- __MACOSX/Figure 1/1K/._1K_2w (blue).tif
- Figure 1/1K/1K_12w.tif
- __MACOSX/Figure 1/1K/._1K_12w.tif
- Figure 1/1E/1E_12w_Ppy (red).tif
- __MACOSX/Figure 1/1E/._1E_12w_Ppy (red).tif
- Figure 1/1E/1E_12w_Ppy (green).tif
- __MACOSX/Figure 1/1E/._1E_12w_Ppy (green).tif
- Figure 1/1E/1E_2w_Sst (green).tif
- __MACOSX/Figure 1/1E/._1E_2w_Sst (green).tif
- Figure 1/1E/1E_12w_Ppy.tiff
- __MACOSX/Figure 1/1E/._1E_12w_Ppy.tiff
- Figure 1/1E/.DS_Store
- __MACOSX/Figure 1/1E/._.DS_Store
- Figure 1/1E/1E_12w_Gcg (green).tif
- __MACOSX/Figure 1/1E/._1E_12w_Gcg (green).tif
- Figure 1/1E/1E_2w_Gcg (red).tif
- __MACOSX/Figure 1/1E/._1E_2w_Gcg (red).tif
- Figure 1/1E/1E_12w_Ins (red).tif
- __MACOSX/Figure 1/1E/._1E_12w_Ins (red).tif
- Figure 1/1E/1E_2w_Sst (red).tif
- __MACOSX/Figure 1/1E/._1E_2w_Sst (red).tif
- Figure 1/1E/1E_12w_Ins (blue).tif
- __MACOSX/Figure 1/1E/._1E_12w_Ins (blue).tif
- Figure 1/1E/1E_2w_Ppy (blue).tif
- __MACOSX/Figure 1/1E/._1E_2w_Ppy (blue).tif
- Figure 1/1E/1E_2w_Gcg (green).tif
- __MACOSX/Figure 1/1E/._1E_2w_Gcg (green).tif
- Figure 1/1E/1E_12w_Gcg.tif
- __MACOSX/Figure 1/1E/._1E_12w_Gcg.tif
- Figure 1/1E/1E_2w_Ins.tif
- __MACOSX/Figure 1/1E/._1E_2w_Ins.tif
- Figure 1/1E/1E_12w_Gcg (blue).tif
- __MACOSX/Figure 1/1E/._1E_12w_Gcg (blue).tif
- Figure 1/1E/1E_12w_Sst.tif
- __MACOSX/Figure 1/1E/._1E_12w_Sst.tif
- Figure 1/1E/1E_12w_Sst (green).tif
- __MACOSX/Figure 1/1E/._1E_12w_Sst (green).tif
- Figure 1/1E/1E_2w_Ppy (green).tif
- __MACOSX/Figure 1/1E/._1E_2w_Ppy (green).tif
- Figure 1/1E/1E_12w_Sst (blue).tif
- __MACOSX/Figure 1/1E/._1E_12w_Sst (blue).tif
- Figure 1/1E/1E_12w_Sst (red).tif
- __MACOSX/Figure 1/1E/._1E_12w_Sst (red).tif
- Figure 1/1E/1E_12w_Gcg (red).tif
- __MACOSX/Figure 1/1E/._1E_12w_Gcg (red).tif
- Figure 1/1E/1E_2w_Gcg.tif
- __MACOSX/Figure 1/1E/._1E_2w_Gcg.tif
- Figure 1/1E/1E_2w_Ins (red).tif
- __MACOSX/Figure 1/1E/._1E_2w_Ins (red).tif
- Figure 1/1E/1E_12w_Ins.tif
- __MACOSX/Figure 1/1E/._1E_12w_Ins.tif
- Figure 1/1E/1E_2w_Gcg (blue).tif
- __MACOSX/Figure 1/1E/._1E_2w_Gcg (blue).tif
- Figure 1/1E/1E_2w_Sst (blue).tif
- __MACOSX/Figure 1/1E/._1E_2w_Sst (blue).tif
- Figure 1/1E/1E_2w_Ins (green).tif
- __MACOSX/Figure 1/1E/._1E_2w_Ins (green).tif
- Figure 1/1E/1E_2w_Sst.tif
- __MACOSX/Figure 1/1E/._1E_2w_Sst.tif
- Figure 1/1E/1E_2w_Ppy (red).tif
- __MACOSX/Figure 1/1E/._1E_2w_Ppy (red).tif
- Figure 1/1E/1E_12w_Ppy (blue).tif
- __MACOSX/Figure 1/1E/._1E_12w_Ppy (blue).tif
- Figure 1/1E/1E_2w_Ins (blue).tif
- __MACOSX/Figure 1/1E/._1E_2w_Ins (blue).tif
- Figure 1/1E/1E_2w_Ppy.tif
- __MACOSX/Figure 1/1E/._1E_2w_Ppy.tif
- Figure 1/1E/1E_12w_Ins (green).tif
- __MACOSX/Figure 1/1E/._1E_12w_Ins (green).tif
- Figure 1/1D/1D_2w_Sst.tif
- __MACOSX/Figure 1/1D/._1D_2w_Sst.tif
- Figure 1/1D/1D_12w_Ins (red).tif
- __MACOSX/Figure 1/1D/._1D_12w_Ins (red).tif
- Figure 1/1D/1D_2w_CK19 (green).tif
- __MACOSX/Figure 1/1D/._1D_2w_CK19 (green).tif
- Figure 1/1D/.DS_Store
- __MACOSX/Figure 1/1D/._.DS_Store
- Figure 1/1D/1D_2w_CK19 (blue).tif
- __MACOSX/Figure 1/1D/._1D_2w_CK19 (blue).tif
- Figure 1/1D/1D_2w_CK19 (red).tif
- __MACOSX/Figure 1/1D/._1D_2w_CK19 (red).tif
- Figure 1/1D/1D_12w_CK19.tif
- __MACOSX/Figure 1/1D/._1D_12w_CK19.tif
- Figure 1/1D/1D_12w_Sst (green).tif
- __MACOSX/Figure 1/1D/._1D_12w_Sst (green).tif
- Figure 1/1D/1D_2w_Sst (red).tif
- __MACOSX/Figure 1/1D/._1D_2w_Sst (red).tif
- Figure 1/1D/1D_12w_CK19 (red).tif
- __MACOSX/Figure 1/1D/._1D_12w_CK19 (red).tif
- Figure 1/1D/1D_2w_Ins (green).tif
- __MACOSX/Figure 1/1D/._1D_2w_Ins (green).tif
- Figure 1/1D/1D_12w_CK19 (green).tif
- __MACOSX/Figure 1/1D/._1D_12w_CK19 (green).tif
- Figure 1/1D/1D_2w_CK19.tif
- __MACOSX/Figure 1/1D/._1D_2w_CK19.tif
- Figure 1/1D/1D_12w_Sst (blue).tif
- __MACOSX/Figure 1/1D/._1D_12w_Sst (blue).tif
- Figure 1/1D/1D_12w_Sst (red).tif
- __MACOSX/Figure 1/1D/._1D_12w_Sst (red).tif
- Figure 1/1D/1D_12w_Ins.tiff
- __MACOSX/Figure 1/1D/._1D_12w_Ins.tiff
- Figure 1/1D/1D_2w_Sst (blue).tif
- __MACOSX/Figure 1/1D/._1D_2w_Sst (blue).tif
- Figure 1/1D/1D_2w_Ins (red).tif
- __MACOSX/Figure 1/1D/._1D_2w_Ins (red).tif
- Figure 1/1D/1D_12w_CK19 (blue).tif
- __MACOSX/Figure 1/1D/._1D_12w_CK19 (blue).tif
- Figure 1/1D/1D_12w_Sst.tif
- __MACOSX/Figure 1/1D/._1D_12w_Sst.tif
- Figure 1/1D/1D_12w_Ins (blue).tif
- __MACOSX/Figure 1/1D/._1D_12w_Ins (blue).tif
- Figure 1/1D/1D_2w_Ins.tif
- __MACOSX/Figure 1/1D/._1D_2w_Ins.tif
- Figure 1/1D/1D_2w_Sst (green).tif
- __MACOSX/Figure 1/1D/._1D_2w_Sst (green).tif
- Figure 1/1D/1D_12w_Ins (green).tif
- __MACOSX/Figure 1/1D/._1D_12w_Ins (green).tif
- Figure 1/1D/1D_2w_Ins (blue).tif
- __MACOSX/Figure 1/1D/._1D_2w_Ins (blue).tif
- Figure 1/1C/1C_12w_tdT_mag.tif
- __MACOSX/Figure 1/1C/._1C_12w_tdT_mag.tif
- Figure 1/1C/1C_2w_BF.tif
- __MACOSX/Figure 1/1C/._1C_2w_BF.tif
- Figure 1/1C/1C_2w_tdT_mag.tif
- __MACOSX/Figure 1/1C/._1C_2w_tdT_mag.tif
- Figure 1/1C/1C_12w_tdT.tif
- __MACOSX/Figure 1/1C/._1C_12w_tdT.tif
- Figure 1/1C/1C_12w_BF.tif
- __MACOSX/Figure 1/1C/._1C_12w_BF.tif
- Figure 1/1C/1C_2w_tdT.tif
- __MACOSX/Figure 1/1C/._1C_2w_tdT.tif
- Figure 1/1J/1J_12w_BF.tif
- __MACOSX/Figure 1/1J/._1J_12w_BF.tif
- Figure 1/1J/1J_2w_tdT.tif
- __MACOSX/Figure 1/1J/._1J_2w_tdT.tif
- Figure 1/1J/1J_12w_tdT_mag.tif
- __MACOSX/Figure 1/1J/._1J_12w_tdT_mag.tif
- Figure 1/1J/1J_2w_tdT_mag.tif
- __MACOSX/Figure 1/1J/._1J_2w_tdT_mag.tif
- Figure 1/1J/1J_12w_tdT.tif
- __MACOSX/Figure 1/1J/._1J_12w_tdT.tif
- Figure 1/1J/1J_2w_BF.tif
- __MACOSX/Figure 1/1J/._1J_2w_BF.tif
- Figure 1/1M/1M_2w_Gcg (green).tif
- __MACOSX/Figure 1/1M/._1M_2w_Gcg (green).tif
- Figure 1/1M/1M_2w_Ins (blue).tif
- __MACOSX/Figure 1/1M/._1M_2w_Ins (blue).tif
- Figure 1/1M/1M_12w_Sst (green).tif
- __MACOSX/Figure 1/1M/._1M_12w_Sst (green).tif
- Figure 1/1M/.DS_Store
- __MACOSX/Figure 1/1M/._.DS_Store
- Figure 1/1M/1M_12w_Ins.tif
- __MACOSX/Figure 1/1M/._1M_12w_Ins.tif
- Figure 1/1M/1M_12w_Sst (blue).tif
- __MACOSX/Figure 1/1M/._1M_12w_Sst (blue).tif
- Figure 1/1M/1M_2w_Ppy (green).tif
- __MACOSX/Figure 1/1M/._1M_2w_Ppy (green).tif
- Figure 1/1M/1M_12w_Gcg (blue).tif
- __MACOSX/Figure 1/1M/._1M_12w_Gcg (blue).tif
- Figure 1/1M/1M_12w_Ppy (green).tif
- __MACOSX/Figure 1/1M/._1M_12w_Ppy (green).tif
- Figure 1/1M/1M_2w_Gcg (blue).tif
- __MACOSX/Figure 1/1M/._1M_2w_Gcg (blue).tif
- Figure 1/1M/1M_2w_Ins (red).tif
- __MACOSX/Figure 1/1M/._1M_2w_Ins (red).tif
- Figure 1/1M/1M_2w_Sst (blue).tif
- __MACOSX/Figure 1/1M/._1M_2w_Sst (blue).tif
- Figure 1/1M/1M_12w_Sst (red).tif
- __MACOSX/Figure 1/1M/._1M_12w_Sst (red).tif
- Figure 1/1M/1M_2w_Sst (green).tif
- __MACOSX/Figure 1/1M/._1M_2w_Sst (green).tif
- Figure 1/1M/1M_12w_Gcg (red).tif
- __MACOSX/Figure 1/1M/._1M_12w_Gcg (red).tif
- Figure 1/1M/1M_12w_Ins (blue).tif
- __MACOSX/Figure 1/1M/._1M_12w_Ins (blue).tif
- Figure 1/1M/1M_12w_Gcg (green).tif
- __MACOSX/Figure 1/1M/._1M_12w_Gcg (green).tif
- Figure 1/1M/1M_2w_Ins.tif
- __MACOSX/Figure 1/1M/._1M_2w_Ins.tif
- Figure 1/1M/1M_2w_Ppy (red).tif
- __MACOSX/Figure 1/1M/._1M_2w_Ppy (red).tif
- Figure 1/1M/1M_2w_Sst.tif
- __MACOSX/Figure 1/1M/._1M_2w_Sst.tif
- Figure 1/1M/1M_12w_Ppy (blue).tif
- __MACOSX/Figure 1/1M/._1M_12w_Ppy (blue).tif
- Figure 1/1M/1M_12w_Ppy.tif
- __MACOSX/Figure 1/1M/._1M_12w_Ppy.tif
- Figure 1/1M/1M_12w_Ins (green).tif
- __MACOSX/Figure 1/1M/._1M_12w_Ins (green).tif
- Figure 1/1M/1M_2w_Gcg.tif
- __MACOSX/Figure 1/1M/._1M_2w_Gcg.tif
- Figure 1/1M/1M_2w_Ppy.tif
- __MACOSX/Figure 1/1M/._1M_2w_Ppy.tif
- Figure 1/1M/1M_2w_Ins (green).tif
- __MACOSX/Figure 1/1M/._1M_2w_Ins (green).tif
- Figure 1/1M/1M_12w_Ppy (red).tif
- __MACOSX/Figure 1/1M/._1M_12w_Ppy (red).tif
- Figure 1/1M/1M_12w_Sst.tif
- __MACOSX/Figure 1/1M/._1M_12w_Sst.tif
- Figure 1/1M/1M_12w_Ins (red).tif
- __MACOSX/Figure 1/1M/._1M_12w_Ins (red).tif
- Figure 1/1M/1M_2w_Ppy (blue).tif
- __MACOSX/Figure 1/1M/._1M_2w_Ppy (blue).tif
- Figure 1/1M/1M_2w_Gcg (red).tif
- __MACOSX/Figure 1/1M/._1M_2w_Gcg (red).tif
- Figure 1/1M/1M_12w_Gcg.tif
- __MACOSX/Figure 1/1M/._1M_12w_Gcg.tif
- Figure 1/1M/1M_2w_Sst (red).tif
- __MACOSX/Figure 1/1M/._1M_2w_Sst (red).tif
