# Supplementary material for: Ductal or Ngn3+ cells do not contribute to adult pancreatic islet beta-cell neogenesis in homeostasis
Source: EMBO J. 2025 Apr 9;44(10):2856–81. doi: 10.1038/s44318-025-00434-z (PMC12084597; doi:10.1038/s44318-025-00434-z)
Supplement: Supplementary file 3 — Source data Fig. 1 [file 44318_2025_434_MOESM3_ESM.zip › Figure 1/1N/1N.xlsx]

## Sheet: Sheet1
Fig.1N
	2w					12w
Ins	39.15	33.83	34.27	26.08	27.57	19.14	21.62	33.35	43.53	35.33
Sst	98.95	94.12	98.48	70.6	78.25	69.11	79.93	69.34	89.82	88.02
GCG	10.01	10.5	19.8	17.92	12.23	8.52	14.19	18.26	6.35	10.74
Ppy	21.84	18.39	19.72	21.21	13.49	21.93	27.73	22.46	13.57	15.49
