# Supplementary material for: Ductal or Ngn3+ cells do not contribute to adult pancreatic islet beta-cell neogenesis in homeostasis
Source: EMBO J. 2025 Apr 9;44(10):2856–81. doi: 10.1038/s44318-025-00434-z (PMC12084597; doi:10.1038/s44318-025-00434-z)
Supplement: Supplementary file 4 — Source data Fig. 2 [file 44318_2025_434_MOESM4_ESM.zip]

Archive with 218 entries (206 files):
- Figure 2/
- Figure 2/.DS_Store
- __MACOSX/Figure 2/._.DS_Store
- Figure 2/2G/
- Figure 2/2N/
- Figure 2/2H/
- Figure 2/2F/
- Figure 2/2C/
- Figure 2/2D/
- Figure 2/2M/
- Figure 2/2J/
- Figure 2/2K/
- Figure 2/2L/
- Figure 2/2E/
- Figure 2/2G/.DS_Store
- __MACOSX/Figure 2/2G/._.DS_Store
- Figure 2/2G/2G_Merge (red).tif
- __MACOSX/Figure 2/2G/._2G_Merge (red).tif
- Figure 2/2G/2G_Merge (blue).tif
- __MACOSX/Figure 2/2G/._2G_Merge (blue).tif
- Figure 2/2G/2G_Merge (green).tif
- __MACOSX/Figure 2/2G/._2G_Merge (green).tif
- Figure 2/2G/2G_Merge.tif
- __MACOSX/Figure 2/2G/._2G_Merge.tif
- Figure 2/2G/2G_Merge (gray).tif
- __MACOSX/Figure 2/2G/._2G_Merge (gray).tif
- Figure 2/2N/.DS_Store
- __MACOSX/Figure 2/2N/._.DS_Store
- Figure 2/2N/2N.xlsx
- __MACOSX/Figure 2/2N/._2N.xlsx
- Figure 2/2H/2H.xlsx
- __MACOSX/Figure 2/2H/._2H.xlsx
- Figure 2/2H/.DS_Store
- __MACOSX/Figure 2/2H/._.DS_Store
- Figure 2/2F/.DS_Store
- __MACOSX/Figure 2/2F/._.DS_Store
- Figure 2/2F/2F_merge (blue).tif
- __MACOSX/Figure 2/2F/._2F_merge (blue).tif
- Figure 2/2F/2F_merge (gray).tif
- __MACOSX/Figure 2/2F/._2F_merge (gray).tif
- Figure 2/2F/2F_merge (green).tif
- __MACOSX/Figure 2/2F/._2F_merge (green).tif
- Figure 2/2F/2F_merge  (red).tif
- __MACOSX/Figure 2/2F/._2F_merge  (red).tif
- Figure 2/2F/2F_merge.tif
- __MACOSX/Figure 2/2F/._2F_merge.tif
- Figure 2/2C/2C_BF.tif
- __MACOSX/Figure 2/2C/._2C_BF.tif
- Figure 2/2C/2C_tdT.tif
- __MACOSX/Figure 2/2C/._2C_tdT.tif
- Figure 2/2C/2C_tdT_mag.tif
- __MACOSX/Figure 2/2C/._2C_tdT_mag.tif
- Figure 2/2C/2C_mag.tif
- __MACOSX/Figure 2/2C/._2C_mag.tif
- Figure 2/2C/2C_zsGreen_mag.tif
- __MACOSX/Figure 2/2C/._2C_zsGreen_mag.tif
- Figure 2/2C/2C_zsGreen.tif
- __MACOSX/Figure 2/2C/._2C_zsGreen.tif
- Figure 2/2D/2D_Sst.tif
- __MACOSX/Figure 2/2D/._2D_Sst.tif
- Figure 2/2D/2D_CK19 (blue).tif
- __MACOSX/Figure 2/2D/._2D_CK19 (blue).tif
- Figure 2/2D/2D_CK19.tif
- __MACOSX/Figure 2/2D/._2D_CK19.tif
- Figure 2/2D/2D_Ins (red).tif
- __MACOSX/Figure 2/2D/._2D_Ins (red).tif
- Figure 2/2D/.DS_Store
- __MACOSX/Figure 2/2D/._.DS_Store
- Figure 2/2D/2D_Ins (blue).tif
- __MACOSX/Figure 2/2D/._2D_Ins (blue).tif
- Figure 2/2D/2D_Ins (green).tif
- __MACOSX/Figure 2/2D/._2D_Ins (green).tif
- Figure 2/2D/2D_CK19 (green).tif
- __MACOSX/Figure 2/2D/._2D_CK19 (green).tif
- Figure 2/2D/2D_Sst (blue).tif
- __MACOSX/Figure 2/2D/._2D_Sst (blue).tif
- Figure 2/2D/2D_Ins (gray).tif
- __MACOSX/Figure 2/2D/._2D_Ins (gray).tif
- Figure 2/2D/2D_CK19 (red).tif
- __MACOSX/Figure 2/2D/._2D_CK19 (red).tif
- Figure 2/2D/2D_Sst (red).tif
- __MACOSX/Figure 2/2D/._2D_Sst (red).tif
- Figure 2/2D/2D_CK19 (gray).tif
- __MACOSX/Figure 2/2D/._2D_CK19 (gray).tif
- Figure 2/2D/2D_Sst (green).tif
- __MACOSX/Figure 2/2D/._2D_Sst (green).tif
- Figure 2/2D/2D_Sst (gray).tif
- __MACOSX/Figure 2/2D/._2D_Sst (gray).tif
- Figure 2/2D/2D_Ins.tif
- __MACOSX/Figure 2/2D/._2D_Ins.tif
- Figure 2/2M/2M_2w_Merge (red).tif
- __MACOSX/Figure 2/2M/._2M_2w_Merge (red).tif
- Figure 2/2M/.DS_Store
- __MACOSX/Figure 2/2M/._.DS_Store
- Figure 2/2M/2M_2w_Merge (green).tif
- __MACOSX/Figure 2/2M/._2M_2w_Merge (green).tif
- Figure 2/2M/2M_2w_Merge (blue).tif
- __MACOSX/Figure 2/2M/._2M_2w_Merge (blue).tif
- Figure 2/2M/2M_2w_Merge.tif
- __MACOSX/Figure 2/2M/._2M_2w_Merge.tif
- Figure 2/2M/2M_12w_Merge (gray).tif
- __MACOSX/Figure 2/2M/._2M_12w_Merge (gray).tif
- Figure 2/2M/2M_12w_Merge (red).tif
- __MACOSX/Figure 2/2M/._2M_12w_Merge (red).tif
- Figure 2/2M/2M_12w_Merge.tif
- __MACOSX/Figure 2/2M/._2M_12w_Merge.tif
- Figure 2/2M/2M_12w_Merge (blue).tif
- __MACOSX/Figure 2/2M/._2M_12w_Merge (blue).tif
- Figure 2/2M/2M_12w_Merge (green).tif
- __MACOSX/Figure 2/2M/._2M_12w_Merge (green).tif
- Figure 2/2M/2M_2w_Merge (gray).tif
- __MACOSX/Figure 2/2M/._2M_2w_Merge (gray).tif
- Figure 2/2J/2J_tdT.tif
- __MACOSX/Figure 2/2J/._2J_tdT.tif
- Figure 2/2J/2J_tdT_mag.tif
- __MACOSX/Figure 2/2J/._2J_tdT_mag.tif
- Figure 2/2J/2J_zsGreen_mag.tif
- __MACOSX/Figure 2/2J/._2J_zsGreen_mag.tif
- Figure 2/2J/2J_BF.tif
- __MACOSX/Figure 2/2J/._2J_BF.tif
- Figure 2/2J/2J_zsGreen.tif
- __MACOSX/Figure 2/2J/._2J_zsGreen.tif
- Figure 2/2K/2K_2w_Sst (blue).tif
- __MACOSX/Figure 2/2K/._2K_2w_Sst (blue).tif
- Figure 2/2K/2K_12w_Ins (blue).tif
- __MACOSX/Figure 2/2K/._2K_12w_Ins (blue).tif
- Figure 2/2K/2K_12w_Sst.(gray).tif
- __MACOSX/Figure 2/2K/._2K_12w_Sst.(gray).tif
- Figure 2/2K/.DS_Store
- __MACOSX/Figure 2/2K/._.DS_Store
- Figure 2/2K/2K_2w_Sst.tif
- __MACOSX/Figure 2/2K/._2K_2w_Sst.tif
- Figure 2/2K/2K_2w_CK19 (gray).tif
- __MACOSX/Figure 2/2K/._2K_2w_CK19 (gray).tif
- Figure 2/2K/2K_2w_Sst (red).tif
- __MACOSX/Figure 2/2K/._2K_2w_Sst (red).tif
- Figure 2/2K/2K_2w_Sst (green).tif
- __MACOSX/Figure 2/2K/._2K_2w_Sst (green).tif
- Figure 2/2K/2K_2w_Ins (blue).tif
- __MACOSX/Figure 2/2K/._2K_2w_Ins (blue).tif
- Figure 2/2K/2K_12w_CK19 (blue).tif
- __MACOSX/Figure 2/2K/._2K_12w_CK19 (blue).tif
- Figure 2/2K/2K_12w_Sst.tif
- __MACOSX/Figure 2/2K/._2K_12w_Sst.tif
- Figure 2/2K/2K_12w_Sst (blue).tif
- __MACOSX/Figure 2/2K/._2K_12w_Sst (blue).tif
- Figure 2/2K/2K_12w_Ins (green).tif
- __MACOSX/Figure 2/2K/._2K_12w_Ins (green).tif
- Figure 2/2K/2K_2w_CK19 (blue).tif
- __MACOSX/Figure 2/2K/._2K_2w_CK19 (blue).tif
- Figure 2/2K/2K_2w_CK19 (green).tif
- __MACOSX/Figure 2/2K/._2K_2w_CK19 (green).tif
- Figure 2/2K/2K_2w_Ins (red).tif
- __MACOSX/Figure 2/2K/._2K_2w_Ins (red).tif
- Figure 2/2K/2K_12w_Ins.tif
- __MACOSX/Figure 2/2K/._2K_12w_Ins.tif
- Figure 2/2K/2K_2w_Sst (gray).tif
- __MACOSX/Figure 2/2K/._2K_2w_Sst (gray).tif
- Figure 2/2K/2K_12w_Ins (red).tif
- __MACOSX/Figure 2/2K/._2K_12w_Ins (red).tif
- Figure 2/2K/2K_12w_CK19 (red).tif
- __MACOSX/Figure 2/2K/._2K_12w_CK19 (red).tif
- Figure 2/2K/2K_2w_Ins (green).tif
- __MACOSX/Figure 2/2K/._2K_2w_Ins (green).tif
- Figure 2/2K/2K_12w_Ins (gray).tif
- __MACOSX/Figure 2/2K/._2K_12w_Ins (gray).tif
- Figure 2/2K/2K_2w_CK19..tif
- __MACOSX/Figure 2/2K/._2K_2w_CK19..tif
- Figure 2/2K/2K_2w_Ins.tif
- __MACOSX/Figure 2/2K/._2K_2w_Ins.tif
- Figure 2/2K/2K_12w_Sst.(red).tif
- __MACOSX/Figure 2/2K/._2K_12w_Sst.(red).tif
- Figure 2/2K/2K_12w_CK19 (green).tif
- __MACOSX/Figure 2/2K/._2K_12w_CK19 (green).tif
- Figure 2/2K/2K_12w_Sst (green).tif
- __MACOSX/Figure 2/2K/._2K_12w_Sst (green).tif
- Figure 2/2K/2K_2w_Ins (gray).tif
- __MACOSX/Figure 2/2K/._2K_2w_Ins (gray).tif
- Figure 2/2K/2K_2w_CK19 (red).tif
- __MACOSX/Figure 2/2K/._2K_2w_CK19 (red).tif
- Figure 2/2K/2K_12w_CK19 (gray).tif
- __MACOSX/Figure 2/2K/._2K_12w_CK19 (gray).tif
- Figure 2/2K/2K_12w_CK19.tif
- __MACOSX/Figure 2/2K/._2K_12w_CK19.tif
- Figure 2/2L/.DS_Store
- __MACOSX/Figure 2/2L/._.DS_Store
- Figure 2/2L/2L_12w_Sst (red).tif
- __MACOSX/Figure 2/2L/._2L_12w_Sst (red).tif
- Figure 2/2L/2L_2w_Sst.tif
- __MACOSX/Figure 2/2L/._2L_2w_Sst.tif
- Figure 2/2L/2L_2w_Sst (blue).tif
- __MACOSX/Figure 2/2L/._2L_2w_Sst (blue).tif
- Figure 2/2L/2L_12w_Sst (gray).tif
- __MACOSX/Figure 2/2L/._2L_12w_Sst (gray).tif
- Figure 2/2L/2L_2w_Sst (green).tif
- __MACOSX/Figure 2/2L/._2L_2w_Sst (green).tif
- Figure 2/2L/2L_12w_Sst.tif
- __MACOSX/Figure 2/2L/._2L_12w_Sst.tif
- Figure 2/2L/2L_12w_Sst (blue).tif
- __MACOSX/Figure 2/2L/._2L_12w_Sst (blue).tif
- Figure 2/2L/2L_2w_Sst (red).tif
- __MACOSX/Figure 2/2L/._2L_2w_Sst (red).tif
- Figure 2/2L/2L_12w_Sst (green).tif
- __MACOSX/Figure 2/2L/._2L_12w_Sst (green).tif
- Figure 2/2L/2L_2w_Sst (gray).tif
- __MACOSX/Figure 2/2L/._2L_2w_Sst (gray).tif
- Figure 2/2E/2E_Merge.tif
- __MACOSX/Figure 2/2E/._2E_Merge.tif
- Figure 2/2E/.DS_Store
- __MACOSX/Figure 2/2E/._.DS_Store
- Figure 2/2E/2E_Merge (gray).tif
- __MACOSX/Figure 2/2E/._2E_Merge (gray).tif
- Figure 2/2E/2E_Merge (red).tif
- __MACOSX/Figure 2/2E/._2E_Merge (red).tif
- Figure 2/2E/2E_Merge (green).tif
- __MACOSX/Figure 2/2E/._2E_Merge (green).tif
- Figure 2/2E/2E_Merge (blue).tif
- __MACOSX/Figure 2/2E/._2E_Merge (blue).tif
