# Supplementary material for: Ductal or Ngn3+ cells do not contribute to adult pancreatic islet beta-cell neogenesis in homeostasis
Source: EMBO J. 2025 Apr 9;44(10):2856–81. doi: 10.1038/s44318-025-00434-z (PMC12084597; doi:10.1038/s44318-025-00434-z)
Supplement: Supplementary file 4 — Source data Fig. 2 [file 44318_2025_434_MOESM4_ESM.zip › Figure 2/2N/2N.xlsx]

## Sheet: Sheet1
Fig.2N
	2w				12w
zsG–tdT+	0.01	0.05	0.02	0.08	0.01	0.04	0.01	0.08	0.05	0.01
zsG+tdT+	15.9	10.56	15.34	12.47	11.42	6.43	16.9	15.94	19.1	23.83
zsG+	99.27	99.68	99.66	99.8	99.46	99.43	99.73	100	100	100
