# Supplementary material for: Ductal or Ngn3+ cells do not contribute to adult pancreatic islet beta-cell neogenesis in homeostasis
Source: EMBO J. 2025 Apr 9;44(10):2856–81. doi: 10.1038/s44318-025-00434-z (PMC12084597; doi:10.1038/s44318-025-00434-z)
Supplement: Supplementary file 4 — Source data Fig. 2 [file 44318_2025_434_MOESM4_ESM.zip › Figure 2/2H/2H.xlsx]

## Sheet: Sheet1
Fig.2H
	2w					12w
zsG–tdT+	0.02	0.01	0	0.03	0.02	0.05	0.03	0.1	0.01	0.15	0.01
zsG+tdT+	19.73	15.99	13.37	15.6	27.48	17.57	12.96	16.35	16.89	20.95	19.87
zsG+	99.76	99.52	100	99.33	100	99.48	100	100	99.55	100	100
