# Supplementary material for: Ductal or Ngn3+ cells do not contribute to adult pancreatic islet beta-cell neogenesis in homeostasis
Source: EMBO J. 2025 Apr 9;44(10):2856–81. doi: 10.1038/s44318-025-00434-z (PMC12084597; doi:10.1038/s44318-025-00434-z)
Supplement: Supplementary file 5 — Source data Fig. 3 [file 44318_2025_434_MOESM5_ESM.zip]

Archive with 218 entries (206 files):
- Figure 3/
- Figure 3/3K/
- Figure 3/3L/
- Figure 3/3E/
- Figure 3/3C/
- Figure 3/3D/
- Figure 3/3M/
- Figure 3/3J/
- Figure 3/.DS_Store
- __MACOSX/Figure 3/._.DS_Store
- Figure 3/3H/
- Figure 3/3F/
- Figure 3/3G/
- Figure 3/3N/
- Figure 3/3K/3K_12w_CK19 (blue).tif
- __MACOSX/Figure 3/3K/._3K_12w_CK19 (blue).tif
- Figure 3/3K/3K_2w_Ins (gray).tif
- __MACOSX/Figure 3/3K/._3K_2w_Ins (gray).tif
- Figure 3/3K/3K_2w_CK19 (red).tif
- __MACOSX/Figure 3/3K/._3K_2w_CK19 (red).tif
- Figure 3/3K/3K_2w_Sst (red).tif
- __MACOSX/Figure 3/3K/._3K_2w_Sst (red).tif
- Figure 3/3K/3K_12w_CK19.tif
- __MACOSX/Figure 3/3K/._3K_12w_CK19.tif
- Figure 3/3K/3K_12w_Ins (green).tiff
- __MACOSX/Figure 3/3K/._3K_12w_Ins (green).tiff
- Figure 3/3K/3K_2w_CK19 (gray).tif
- __MACOSX/Figure 3/3K/._3K_2w_CK19 (gray).tif
- Figure 3/3K/.DS_Store
- __MACOSX/Figure 3/3K/._.DS_Store
- Figure 3/3K/3K_2w_CK19.tif
- __MACOSX/Figure 3/3K/._3K_2w_CK19.tif
- Figure 3/3K/3K_2w_Sst (green).tif
- __MACOSX/Figure 3/3K/._3K_2w_Sst (green).tif
- Figure 3/3K/3K_12w_CK19 (green).tif
- __MACOSX/Figure 3/3K/._3K_12w_CK19 (green).tif
- Figure 3/3K/3K_2w_Sst (gray).tif
- __MACOSX/Figure 3/3K/._3K_2w_Sst (gray).tif
- Figure 3/3K/3K_12w_Sst (blue).tif
- __MACOSX/Figure 3/3K/._3K_12w_Sst (blue).tif
- Figure 3/3K/3K_2w_Ins.tif
- __MACOSX/Figure 3/3K/._3K_2w_Ins.tif
- Figure 3/3K/3K_12w_Sst.tif
- __MACOSX/Figure 3/3K/._3K_12w_Sst.tif
- Figure 3/3K/3K_12w_Ins (gray).tiff
- __MACOSX/Figure 3/3K/._3K_12w_Ins (gray).tiff
- Figure 3/3K/3K_2w_CK19 (blue).tif
- __MACOSX/Figure 3/3K/._3K_2w_CK19 (blue).tif
- Figure 3/3K/3K_12w_Ins.tif
- __MACOSX/Figure 3/3K/._3K_12w_Ins.tif
- Figure 3/3K/3K_2w_Sst.tif
- __MACOSX/Figure 3/3K/._3K_2w_Sst.tif
- Figure 3/3K/3K_12w_Ins (blue).tiff
- __MACOSX/Figure 3/3K/._3K_12w_Ins (blue).tiff
- Figure 3/3K/3K_12w_CK19 (gray).tif
- __MACOSX/Figure 3/3K/._3K_12w_CK19 (gray).tif
- Figure 3/3K/3K_2w_Ins (red).tif
- __MACOSX/Figure 3/3K/._3K_2w_Ins (red).tif
- Figure 3/3K/3K_2w_Ins (blue).tif
- __MACOSX/Figure 3/3K/._3K_2w_Ins (blue).tif
- Figure 3/3K/3K_12w_CK19 (red).tif
- __MACOSX/Figure 3/3K/._3K_12w_CK19 (red).tif
- Figure 3/3K/3K_2w_Ins (green).tif
- __MACOSX/Figure 3/3K/._3K_2w_Ins (green).tif
- Figure 3/3K/3K_12w_Sst (green).tif
- __MACOSX/Figure 3/3K/._3K_12w_Sst (green).tif
- Figure 3/3K/3K_2w_CK19 (green).tif
- __MACOSX/Figure 3/3K/._3K_2w_CK19 (green).tif
- Figure 3/3K/3K_12w_Ins (red).tiff
- __MACOSX/Figure 3/3K/._3K_12w_Ins (red).tiff
- Figure 3/3K/3K_2w_Sst (blue).tif
- __MACOSX/Figure 3/3K/._3K_2w_Sst (blue).tif
- Figure 3/3K/3K_12w_Sst (red).tif
- __MACOSX/Figure 3/3K/._3K_12w_Sst (red).tif
- Figure 3/3K/3K_12w_Sst (gray).tif
- __MACOSX/Figure 3/3K/._3K_12w_Sst (gray).tif
- Figure 3/3L/3L_2w_Sst (gray).tif
- __MACOSX/Figure 3/3L/._3L_2w_Sst (gray).tif
- Figure 3/3L/.DS_Store
- __MACOSX/Figure 3/3L/._.DS_Store
- Figure 3/3L/3L_12w_Sst (gray).tif
- __MACOSX/Figure 3/3L/._3L_12w_Sst (gray).tif
- Figure 3/3L/3L_12w_Sst.tif
- __MACOSX/Figure 3/3L/._3L_12w_Sst.tif
- Figure 3/3L/3L_12w_Sst (green).tif
- __MACOSX/Figure 3/3L/._3L_12w_Sst (green).tif
- Figure 3/3L/3L_12w_Sst (red).tif
- __MACOSX/Figure 3/3L/._3L_12w_Sst (red).tif
- Figure 3/3L/3L_2w_Sst (green).tif
- __MACOSX/Figure 3/3L/._3L_2w_Sst (green).tif
- Figure 3/3L/3L_2w_Sst (blue).tif
- __MACOSX/Figure 3/3L/._3L_2w_Sst (blue).tif
- Figure 3/3L/3L_12w_Sst (blue).tif
- __MACOSX/Figure 3/3L/._3L_12w_Sst (blue).tif
- Figure 3/3L/3L_2w_Sst.tif
- __MACOSX/Figure 3/3L/._3L_2w_Sst.tif
- Figure 3/3L/3L_2w_Sst (red).tif
- __MACOSX/Figure 3/3L/._3L_2w_Sst (red).tif
- Figure 3/3E/.DS_Store
- __MACOSX/Figure 3/3E/._.DS_Store
- Figure 3/3E/3E-Merge (gray).tif
- __MACOSX/Figure 3/3E/._3E-Merge (gray).tif
- Figure 3/3E/3E-Merge (red).tif
- __MACOSX/Figure 3/3E/._3E-Merge (red).tif
- Figure 3/3E/3E-Merge (blue).tif
- __MACOSX/Figure 3/3E/._3E-Merge (blue).tif
- Figure 3/3E/3E-Merge.tif
- __MACOSX/Figure 3/3E/._3E-Merge.tif
- Figure 3/3E/3E-Merge (green).tif
- __MACOSX/Figure 3/3E/._3E-Merge (green).tif
- Figure 3/3C/3C_BF.tif
- __MACOSX/Figure 3/3C/._3C_BF.tif
- Figure 3/3C/3C_tdT.tif
- __MACOSX/Figure 3/3C/._3C_tdT.tif
- Figure 3/3C/3C_tdT_mag.tif
- __MACOSX/Figure 3/3C/._3C_tdT_mag.tif
- Figure 3/3C/3C_zsGreen_mag.tif
- __MACOSX/Figure 3/3C/._3C_zsGreen_mag.tif
- Figure 3/3C/3C_zsGreen.tif
- __MACOSX/Figure 3/3C/._3C_zsGreen.tif
- Figure 3/3D/3D_Sst.tif
- __MACOSX/Figure 3/3D/._3D_Sst.tif
- Figure 3/3D/3D_Sst (blue).tif
- __MACOSX/Figure 3/3D/._3D_Sst (blue).tif
- Figure 3/3D/.DS_Store
- __MACOSX/Figure 3/3D/._.DS_Store
- Figure 3/3D/3D_CK19 (blue).tif
- __MACOSX/Figure 3/3D/._3D_CK19 (blue).tif
- Figure 3/3D/3D_Ins (blue).tif
- __MACOSX/Figure 3/3D/._3D_Ins (blue).tif
- Figure 3/3D/3D_CK19.tif
- __MACOSX/Figure 3/3D/._3D_CK19.tif
- Figure 3/3D/3D_CK19 (green).tif
- __MACOSX/Figure 3/3D/._3D_CK19 (green).tif
- Figure 3/3D/3D_Ins (green).tif
- __MACOSX/Figure 3/3D/._3D_Ins (green).tif
- Figure 3/3D/3D_Sst (red).tif
- __MACOSX/Figure 3/3D/._3D_Sst (red).tif
- Figure 3/3D/3D_Sst (gray).tif
- __MACOSX/Figure 3/3D/._3D_Sst (gray).tif
- Figure 3/3D/3D_Ins (tdT).tif
- __MACOSX/Figure 3/3D/._3D_Ins (tdT).tif
- Figure 3/3D/3D_CK19 (gray).tif
- __MACOSX/Figure 3/3D/._3D_CK19 (gray).tif
- Figure 3/3D/3D_CK19 (red).tif
- __MACOSX/Figure 3/3D/._3D_CK19 (red).tif
- Figure 3/3D/3D_Ins (gray).tif
- __MACOSX/Figure 3/3D/._3D_Ins (gray).tif
- Figure 3/3D/3D_Ins.tif
- __MACOSX/Figure 3/3D/._3D_Ins.tif
- Figure 3/3D/3D_Sst (green).tif
- __MACOSX/Figure 3/3D/._3D_Sst (green).tif
- Figure 3/3M/3M_12w_Ins (green).tif
- __MACOSX/Figure 3/3M/._3M_12w_Ins (green).tif
- Figure 3/3M/3M_2w_Ins (red).tif
- __MACOSX/Figure 3/3M/._3M_2w_Ins (red).tif
- Figure 3/3M/.DS_Store
- __MACOSX/Figure 3/3M/._.DS_Store
- Figure 3/3M/3M_12w_Ins (red).tif
- __MACOSX/Figure 3/3M/._3M_12w_Ins (red).tif
- Figure 3/3M/3M_12w_Ins (blue).tif
- __MACOSX/Figure 3/3M/._3M_12w_Ins (blue).tif
- Figure 3/3M/3M_2w_Ins (gray).tif
- __MACOSX/Figure 3/3M/._3M_2w_Ins (gray).tif
- Figure 3/3M/3M_2w_Ins.tif
- __MACOSX/Figure 3/3M/._3M_2w_Ins.tif
- Figure 3/3M/3M_12w_Ins.tif
- __MACOSX/Figure 3/3M/._3M_12w_Ins.tif
- Figure 3/3M/3M_12w_Ins (gray).tif
- __MACOSX/Figure 3/3M/._3M_12w_Ins (gray).tif
- Figure 3/3M/3M_2w_Ins (green).tif
- __MACOSX/Figure 3/3M/._3M_2w_Ins (green).tif
- Figure 3/3M/3M_2w_Ins (blue).tif
- __MACOSX/Figure 3/3M/._3M_2w_Ins (blue).tif
- Figure 3/3J/3J_2w_zsGreen.tif
- __MACOSX/Figure 3/3J/._3J_2w_zsGreen.tif
- Figure 3/3J/3J_12w_zsGreen.tif
- __MACOSX/Figure 3/3J/._3J_12w_zsGreen.tif
- Figure 3/3J/3J_12w_tdT.tif
- __MACOSX/Figure 3/3J/._3J_12w_tdT.tif
- Figure 3/3J/3J_2w_tdT.tif
- __MACOSX/Figure 3/3J/._3J_2w_tdT.tif
- Figure 3/3J/3J_12w_BF.tif
- __MACOSX/Figure 3/3J/._3J_12w_BF.tif
- Figure 3/3J/3J_2w_BF.tif
- __MACOSX/Figure 3/3J/._3J_2w_BF.tif
- Figure 3/3H/.DS_Store
- __MACOSX/Figure 3/3H/._.DS_Store
- Figure 3/3H/Fig.3H.xlsx
- __MACOSX/Figure 3/3H/._Fig.3H.xlsx
- Figure 3/3F/3F_Merge (blue).tif
- __MACOSX/Figure 3/3F/._3F_Merge (blue).tif
- Figure 3/3F/.DS_Store
- __MACOSX/Figure 3/3F/._.DS_Store
- Figure 3/3F/3F_Merge (green).tif
- __MACOSX/Figure 3/3F/._3F_Merge (green).tif
- Figure 3/3F/3F_Merge.tif
- __MACOSX/Figure 3/3F/._3F_Merge.tif
- Figure 3/3F/3F_Merge (red).tif
- __MACOSX/Figure 3/3F/._3F_Merge (red).tif
- Figure 3/3F/3F_Merge (gray).tif
- __MACOSX/Figure 3/3F/._3F_Merge (gray).tif
- Figure 3/3G/3G_Merge (red).tif
- __MACOSX/Figure 3/3G/._3G_Merge (red).tif
- Figure 3/3G/3G_Merge.tif
- __MACOSX/Figure 3/3G/._3G_Merge.tif
- Figure 3/3G/.DS_Store
- __MACOSX/Figure 3/3G/._.DS_Store
- Figure 3/3G/3G_Merge (blue).tif
- __MACOSX/Figure 3/3G/._3G_Merge (blue).tif
- Figure 3/3G/3G_Merge (green).tif
- __MACOSX/Figure 3/3G/._3G_Merge (green).tif
- Figure 3/3G/3G_Merge (gray).tif
- __MACOSX/Figure 3/3G/._3G_Merge (gray).tif
- Figure 3/3N/.DS_Store
- __MACOSX/Figure 3/3N/._.DS_Store
- Figure 3/3N/Fig.3N.xlsx
- __MACOSX/Figure 3/3N/._Fig.3N.xlsx
