# Supplementary material for: Ductal or Ngn3+ cells do not contribute to adult pancreatic islet beta-cell neogenesis in homeostasis
Source: EMBO J. 2025 Apr 9;44(10):2856–81. doi: 10.1038/s44318-025-00434-z (PMC12084597; doi:10.1038/s44318-025-00434-z)
Supplement: Supplementary file 6 — Source data Fig. 4 [file 44318_2025_434_MOESM6_ESM.zip]

Archive with 324 entries (314 files):
- Figure 4/
- Figure 4/.DS_Store
- __MACOSX/Figure 4/._.DS_Store
- Figure 4/4E/
- Figure 4/4K/
- Figure 4/4L/
- Figure 4/4M/
- Figure 4/4J/
- Figure 4/4C/
- Figure 4/4D/
- Figure 4/4H/
- Figure 4/4I/
- Figure 4/4E/4E_15.tif (red).tif
- __MACOSX/Figure 4/4E/._4E_15.tif (red).tif
- Figure 4/4E/4E_23.tif (green).tif
- __MACOSX/Figure 4/4E/._4E_23.tif (green).tif
- Figure 4/4E/4E_13.tif (blue).tif
- __MACOSX/Figure 4/4E/._4E_13.tif (blue).tif
- Figure 4/4E/4E_5.tif (green).tif
- __MACOSX/Figure 4/4E/._4E_5.tif (green).tif
- Figure 4/4E/4E_11.tif (red).tif
- __MACOSX/Figure 4/4E/._4E_11.tif (red).tif
- Figure 4/4E/4E_4.tif (red).tif
- __MACOSX/Figure 4/4E/._4E_4.tif (red).tif
- Figure 4/4E/4E_14.tif (blue).tif
- __MACOSX/Figure 4/4E/._4E_14.tif (blue).tif
- Figure 4/4E/4E_11.tif (green).tif
- __MACOSX/Figure 4/4E/._4E_11.tif (green).tif
- Figure 4/4E/4E_16.tif (green).tif
- __MACOSX/Figure 4/4E/._4E_16.tif (green).tif
- Figure 4/4E/.DS_Store
- __MACOSX/Figure 4/4E/._.DS_Store
- Figure 4/4E/4E_15.tif (blue).tif
- __MACOSX/Figure 4/4E/._4E_15.tif (blue).tif
- Figure 4/4E/4E_16.tif (red).tif
- __MACOSX/Figure 4/4E/._4E_16.tif (red).tif
- Figure 4/4E/4E_3.tif (red).tif
- __MACOSX/Figure 4/4E/._4E_3.tif (red).tif
- Figure 4/4E/4E_2.tif (green).tif
- __MACOSX/Figure 4/4E/._4E_2.tif (green).tif
- Figure 4/4E/4E_12.tif (red).tif
- __MACOSX/Figure 4/4E/._4E_12.tif (red).tif
- Figure 4/4E/4E_7.tif (red).tif
- __MACOSX/Figure 4/4E/._4E_7.tif (red).tif
- Figure 4/4E/4E_12.tif (blue).tif
- __MACOSX/Figure 4/4E/._4E_12.tif (blue).tif
- Figure 4/4E/4E_19.tif (green).tif
- __MACOSX/Figure 4/4E/._4E_19.tif (green).tif
- Figure 4/4E/4E_17.tif (green).tif
- __MACOSX/Figure 4/4E/._4E_17.tif (green).tif
- Figure 4/4E/4E_18.tif (red).tif
- __MACOSX/Figure 4/4E/._4E_18.tif (red).tif
- Figure 4/4E/4E_17.tif
- __MACOSX/Figure 4/4E/._4E_17.tif
- Figure 4/4E/4E_18.tif (blue).tif
- __MACOSX/Figure 4/4E/._4E_18.tif (blue).tif
- Figure 4/4E/4E_21.tif (red).tif
- __MACOSX/Figure 4/4E/._4E_21.tif (red).tif
- Figure 4/4E/4E_6.tif
- __MACOSX/Figure 4/4E/._4E_6.tif
- Figure 4/4E/4E_7.tif
- __MACOSX/Figure 4/4E/._4E_7.tif
- Figure 4/4E/4E_10.tif (blue).tif
- __MACOSX/Figure 4/4E/._4E_10.tif (blue).tif
- Figure 4/4E/4E_9.tif (red).tif
- __MACOSX/Figure 4/4E/._4E_9.tif (red).tif
- Figure 4/4E/4E_16.tif
- __MACOSX/Figure 4/4E/._4E_16.tif
- Figure 4/4E/4E_14.tif
- __MACOSX/Figure 4/4E/._4E_14.tif
- Figure 4/4E/4E_5.tif
- __MACOSX/Figure 4/4E/._4E_5.tif
- Figure 4/4E/4E_17.tif (blue).tif
- __MACOSX/Figure 4/4E/._4E_17.tif (blue).tif
- Figure 4/4E/4E_4.tif
- __MACOSX/Figure 4/4E/._4E_4.tif
- Figure 4/4E/4E_18.tif (green).tif
- __MACOSX/Figure 4/4E/._4E_18.tif (green).tif
- Figure 4/4E/4E_15.tif
- __MACOSX/Figure 4/4E/._4E_15.tif
- Figure 4/4E/4E_3.tif (green).tif
- __MACOSX/Figure 4/4E/._4E_3.tif (green).tif
- Figure 4/4E/4E_16.tif (blue).tif
- __MACOSX/Figure 4/4E/._4E_16.tif (blue).tif
- Figure 4/4E/4E_11.tif
- __MACOSX/Figure 4/4E/._4E_11.tif
- Figure 4/4E/4E_4.tif (green).tif
- __MACOSX/Figure 4/4E/._4E_4.tif (green).tif
- Figure 4/4E/4E_22.tif (green).tif
- __MACOSX/Figure 4/4E/._4E_22.tif (green).tif
- Figure 4/4E/4E_1.tif
- __MACOSX/Figure 4/4E/._4E_1.tif
- Figure 4/4E/4E_10.tif
- __MACOSX/Figure 4/4E/._4E_10.tif
- Figure 4/4E/4E_11.tif (blue).tif
- __MACOSX/Figure 4/4E/._4E_11.tif (blue).tif
- Figure 4/4E/4E_12.tif
- __MACOSX/Figure 4/4E/._4E_12.tif
- Figure 4/4E/4E_22.tif (red).tif
- __MACOSX/Figure 4/4E/._4E_22.tif (red).tif
- Figure 4/4E/4E_3.tif
- __MACOSX/Figure 4/4E/._4E_3.tif
- Figure 4/4E/4E_2.tif
- __MACOSX/Figure 4/4E/._4E_2.tif
- Figure 4/4E/4E_13.tif
- __MACOSX/Figure 4/4E/._4E_13.tif
- Figure 4/4E/4E_19.tif (blue).tif
- __MACOSX/Figure 4/4E/._4E_19.tif (blue).tif
- Figure 4/4E/4E_10.tif (green).tif
- __MACOSX/Figure 4/4E/._4E_10.tif (green).tif
- Figure 4/4E/4E_22.tif
- __MACOSX/Figure 4/4E/._4E_22.tif
- Figure 4/4E/4E_6.tif (blue).tif
- __MACOSX/Figure 4/4E/._4E_6.tif (blue).tif
- Figure 4/4E/4E_15.tif (green).tif
- __MACOSX/Figure 4/4E/._4E_15.tif (green).tif
- Figure 4/4E/4E_23.tif
- __MACOSX/Figure 4/4E/._4E_23.tif
- Figure 4/4E/4E_22.tif (blue).tif
- __MACOSX/Figure 4/4E/._4E_22.tif (blue).tif
- Figure 4/4E/4E_21.tif
- __MACOSX/Figure 4/4E/._4E_21.tif
- Figure 4/4E/4E_1.tif (green).tif
- __MACOSX/Figure 4/4E/._4E_1.tif (green).tif
- Figure 4/4E/4E_1.tif (blue).tif
- __MACOSX/Figure 4/4E/._4E_1.tif (blue).tif
- Figure 4/4E/4E_9.tif (blue).tif
- __MACOSX/Figure 4/4E/._4E_9.tif (blue).tif
- Figure 4/4E/4E_23.tif (red).tif
- __MACOSX/Figure 4/4E/._4E_23.tif (red).tif
- Figure 4/4E/4E_20.tif
- __MACOSX/Figure 4/4E/._4E_20.tif
- Figure 4/4E/4E_8.tif (blue).tif
- __MACOSX/Figure 4/4E/._4E_8.tif (blue).tif
- Figure 4/4E/4E_8.tif (red).tif
- __MACOSX/Figure 4/4E/._4E_8.tif (red).tif
- Figure 4/4E/4E_18.tif
- __MACOSX/Figure 4/4E/._4E_18.tif
- Figure 4/4E/4E_9.tif
- __MACOSX/Figure 4/4E/._4E_9.tif
- Figure 4/4E/4E_20.tif (red).tif
- __MACOSX/Figure 4/4E/._4E_20.tif (red).tif
- Figure 4/4E/4E_8.tif
- __MACOSX/Figure 4/4E/._4E_8.tif
- Figure 4/4E/4E_6.tif (green).tif
- __MACOSX/Figure 4/4E/._4E_6.tif (green).tif
- Figure 4/4E/4E_23.tif (blue).tif
- __MACOSX/Figure 4/4E/._4E_23.tif (blue).tif
- Figure 4/4E/4E_19.tif
- __MACOSX/Figure 4/4E/._4E_19.tif
- Figure 4/4E/4E_19.tif (red).tif
- __MACOSX/Figure 4/4E/._4E_19.tif (red).tif
- Figure 4/4E/4E_20.tif (green).tif
- __MACOSX/Figure 4/4E/._4E_20.tif (green).tif
- Figure 4/4E/4E_9.tif (green).tif
- __MACOSX/Figure 4/4E/._4E_9.tif (green).tif
- Figure 4/4E/4E_12.tif (green).tif
- __MACOSX/Figure 4/4E/._4E_12.tif (green).tif
- Figure 4/4E/4E_7.tif (blue).tif
- __MACOSX/Figure 4/4E/._4E_7.tif (blue).tif
- Figure 4/4E/4E_21.tif (green).tif
- __MACOSX/Figure 4/4E/._4E_21.tif (green).tif
- Figure 4/4E/4E_5.tif (blue).tif
- __MACOSX/Figure 4/4E/._4E_5.tif (blue).tif
- Figure 4/4E/4E_7.tif (green).tif
- __MACOSX/Figure 4/4E/._4E_7.tif (green).tif
- Figure 4/4E/4E_13.tif (green).tif
- __MACOSX/Figure 4/4E/._4E_13.tif (green).tif
- Figure 4/4E/4E_6.tif (red).tif
- __MACOSX/Figure 4/4E/._4E_6.tif (red).tif
- Figure 4/4E/4E_8.tif (green).tif
- __MACOSX/Figure 4/4E/._4E_8.tif (green).tif
- Figure 4/4E/4E_13.tif (red).tif
- __MACOSX/Figure 4/4E/._4E_13.tif (red).tif
- Figure 4/4E/4E_2.tif (red).tif
- __MACOSX/Figure 4/4E/._4E_2.tif (red).tif
- Figure 4/4E/4E_2.tif (blue).tif
- __MACOSX/Figure 4/4E/._4E_2.tif (blue).tif
- Figure 4/4E/4E_17.tif (red).tif
- __MACOSX/Figure 4/4E/._4E_17.tif (red).tif
- Figure 4/4E/4E_21.tif (blue).tif
- __MACOSX/Figure 4/4E/._4E_21.tif (blue).tif
- Figure 4/4E/4E_5.tif (red).tif
- __MACOSX/Figure 4/4E/._4E_5.tif (red).tif
- Figure 4/4E/4E_3.tif (blue).tif
- __MACOSX/Figure 4/4E/._4E_3.tif (blue).tif
- Figure 4/4E/4E_10.tif (red).tif
- __MACOSX/Figure 4/4E/._4E_10.tif (red).tif
- Figure 4/4E/4E_20.tif (blue).tif
- __MACOSX/Figure 4/4E/._4E_20.tif (blue).tif
- Figure 4/4E/4E_1.tif (red).tif
- __MACOSX/Figure 4/4E/._4E_1.tif (red).tif
- Figure 4/4E/4E_14.tif (green).tif
- __MACOSX/Figure 4/4E/._4E_14.tif (green).tif
- Figure 4/4E/4E_14.tif (red).tif
- __MACOSX/Figure 4/4E/._4E_14.tif (red).tif
- Figure 4/4E/4E_4.tif (blue).tif
- __MACOSX/Figure 4/4E/._4E_4.tif (blue).tif
- Figure 4/4K/4K_PBS_Merge (red).tif
- __MACOSX/Figure 4/4K/._4K_PBS_Merge (red).tif
- Figure 4/4K/.DS_Store
- __MACOSX/Figure 4/4K/._.DS_Store
- Figure 4/4K/4K_DT_Merge (green).tif
- __MACOSX/Figure 4/4K/._4K_DT_Merge (green).tif
- Figure 4/4K/4K_DT_Merge.tif
- __MACOSX/Figure 4/4K/._4K_DT_Merge.tif
- Figure 4/4K/4K_PBS_Merge (blue).tif
- __MACOSX/Figure 4/4K/._4K_PBS_Merge (blue).tif
- Figure 4/4K/4K_DT_Merge (gray).tif
- __MACOSX/Figure 4/4K/._4K_DT_Merge (gray).tif
- Figure 4/4K/4K_PBS_Merge.tif
- __MACOSX/Figure 4/4K/._4K_PBS_Merge.tif
- Figure 4/4K/4K_PBS_Merge (green).tif
- __MACOSX/Figure 4/4K/._4K_PBS_Merge (green).tif
- Figure 4/4K/4K_DT_Merge (blue).tif
- __MACOSX/Figure 4/4K/._4K_DT_Merge (blue).tif
- Figure 4/4K/4K_DT_Merge (red).tif
- __MACOSX/Figure 4/4K/._4K_DT_Merge (red).tif
- Figure 4/4K/4K_PBS_Merge (gray).tif
- __MACOSX/Figure 4/4K/._4K_PBS_Merge (gray).tif
- Figure 4/4L/.DS_Store
- __MACOSX/Figure 4/4L/._.DS_Store
- Figure 4/4L/4L.xlsx
- __MACOSX/Figure 4/4L/._4L.xlsx
- Figure 4/4M/.DS_Store
- __MACOSX/Figure 4/4M/._.DS_Store
- Figure 4/4M/4M_Nkx6.1_Merge (green).tif
- __MACOSX/Figure 4/4M/._4M_Nkx6.1_Merge (green).tif
- Figure 4/4M/4M_Nkx6.1_Merge (blue).tif
- __MACOSX/Figure 4/4M/._4M_Nkx6.1_Merge (blue).tif
- Figure 4/4M/4M_Pdx1_Merge (gray).tif
- __MACOSX/Figure 4/4M/._4M_Pdx1_Merge (gray).tif
- Figure 4/4M/4M_Pdx1_Merge (green).tif
- __MACOSX/Figure 4/4M/._4M_Pdx1_Merge (green).tif
- Figure 4/4M/4M_Pdx1_Merge.tif
- __MACOSX/Figure 4/4M/._4M_Pdx1_Merge.tif
- Figure 4/4M/4M_Nkx6.1_Merge.tif
- __MACOSX/Figure 4/4M/._4M_Nkx6.1_Merge.tif
- Figure 4/4M/4M_Nkx6.1_Merge (red).tif
- __MACOSX/Figure 4/4M/._4M_Nkx6.1_Merge (red).tif
- Figure 4/4M/4M_Nkx6.1_Merge (gray).tif
- __MACOSX/Figure 4/4M/._4M_Nkx6.1_Merge (gray).tif
- Figure 4/4M/4M_Pdx1_Merge (blue).tif
- __MACOSX/Figure 4/4M/._4M_Pdx1_Merge (blue).tif
- Figure 4/4M/4M_Pdx1_Merge (red).tif
- __MACOSX/Figure 4/4M/._4M_Pdx1_Merge (red).tif
- Figure 4/4J/.DS_Store
- __MACOSX/Figure 4/4J/._.DS_Store
- Figure 4/4J/4J.xlsx
- __MACOSX/Figure 4/4J/._4J.xlsx
- Figure 4/4C/4C_DT_tdT.tif
- __MACOSX/Figure 4/4C/._4C_DT_tdT.tif
- Figure 4/4C/4C_PBS_tdT_mag.tif
- __MACOSX/Figure 4/4C/._4C_PBS_tdT_mag.tif
- Figure 4/4C/4C_DT_BF.tif
- __MACOSX/Figure 4/4C/._4C_DT_BF.tif
- Figure 4/4C/4C_PBS_tdT.tif
- __MACOSX/Figure 4/4C/._4C_PBS_tdT.tif
- Figure 4/4C/4C_DT_tdT_mag.tif
- __MACOSX/Figure 4/4C/._4C_DT_tdT_mag.tif
- Figure 4/4C/4C_PBS_BF.tif
- __MACOSX/Figure 4/4C/._4C_PBS_BF.tif
- Figure 4/4D/4D_DT.tif
- __MACOSX/Figure 4/4D/._4D_DT.tif
- Figure 4/4D/.DS_Store
- __MACOSX/Figure 4/4D/._.DS_Store
- Figure 4/4D/4D_PBS (blue).tif
- __MACOSX/Figure 4/4D/._4D_PBS (blue).tif
- Figure 4/4D/4D_DT (blue).tif
- __MACOSX/Figure 4/4D/._4D_DT (blue).tif
- Figure 4/4D/4D_PBS (green).tif
- __MACOSX/Figure 4/4D/._4D_PBS (green).tif
- Figure 4/4D/4D_PBS.tif
- __MACOSX/Figure 4/4D/._4D_PBS.tif
- Figure 4/4D/4D_DT (green).tif
- __MACOSX/Figure 4/4D/._4D_DT (green).tif
- Figure 4/4D/4D_DT (red).tif
- __MACOSX/Figure 4/4D/._4D_DT (red).tif
- Figure 4/4D/4D_PBS (red).tif
- __MACOSX/Figure 4/4D/._4D_PBS (red).tif
- Figure 4/4H/4H_DT_BF.tif
- __MACOSX/Figure 4/4H/._4H_DT_BF.tif
- Figure 4/4H/4H_PBS_BF.tif
- __MACOSX/Figure 4/4H/._4H_PBS_BF.tif
- Figure 4/4H/.DS_Store
- __MACOSX/Figure 4/4H/._.DS_Store
- Figure 4/4H/4H_PBS_zsGreen.tif
- __MACOSX/Figure 4/4H/._4H_PBS_zsGreen.tif
- Figure 4/4H/4H_PBS_zsGreen_mag.tif
- __MACOSX/Figure 4/4H/._4H_PBS_zsGreen_mag.tif
- Figure 4/4H/4H_PBS_tdT.tif
- __MACOSX/Figure 4/4H/._4H_PBS_tdT.tif
- Figure 4/4H/4H_DT_zsGreen.tif
- __MACOSX/Figure 4/4H/._4H_DT_zsGreen.tif
- Figure 4/4H/4H_PBS_tdT_mag.tif
- __MACOSX/Figure 4/4H/._4H_PBS_tdT_mag.tif
- Figure 4/4H/4H_DT_zsGreen_mag.tif
- __MACOSX/Figure 4/4H/._4H_DT_zsGreen_mag.tif
- Figure 4/4H/4H_DT_tdT.tif
- __MACOSX/Figure 4/4H/._4H_DT_tdT.tif
[truncated: 24 more entries]
