# Supplementary material for: Ductal or Ngn3+ cells do not contribute to adult pancreatic islet beta-cell neogenesis in homeostasis
Source: EMBO J. 2025 Apr 9;44(10):2856–81. doi: 10.1038/s44318-025-00434-z (PMC12084597; doi:10.1038/s44318-025-00434-z)
Supplement: Supplementary file 6 — Source data Fig. 4 [file 44318_2025_434_MOESM6_ESM.zip › Figure 4/4L/4L.xlsx]

## Sheet: Sheet1
Fig.4L
PBS	DT
0	66.67
0	47.92
0	45.83
0	55.25
