# Supplementary material for: Ductal or Ngn3+ cells do not contribute to adult pancreatic islet beta-cell neogenesis in homeostasis
Source: EMBO J. 2025 Apr 9;44(10):2856–81. doi: 10.1038/s44318-025-00434-z (PMC12084597; doi:10.1038/s44318-025-00434-z)
Supplement: Supplementary file 7 — Source data Fig. 5 [file 44318_2025_434_MOESM7_ESM.zip]

Archive with 159 entries (150 files):
- Figure 5/
- Figure 5/5I/
- Figure 5/5G/
- Figure 5/5F/
- Figure 5/5H/
- Figure 5/.DS_Store
- __MACOSX/Figure 5/._.DS_Store
- Figure 5/5J/
- Figure 5/5C/
- Figure 5/5D/
- Figure 5/5E/
- Figure 5/5I/5I_Merge.tif
- __MACOSX/Figure 5/5I/._5I_Merge.tif
- Figure 5/5I/.DS_Store
- __MACOSX/Figure 5/5I/._.DS_Store
- Figure 5/5I/5I_Merge (blue).tif
- __MACOSX/Figure 5/5I/._5I_Merge (blue).tif
- Figure 5/5I/5I_Merge (green).tif
- __MACOSX/Figure 5/5I/._5I_Merge (green).tif
- Figure 5/5I/5I_Merge (red).tif
- __MACOSX/Figure 5/5I/._5I_Merge (red).tif
- Figure 5/5I/5I_Merge (gray).tif
- __MACOSX/Figure 5/5I/._5I_Merge (gray).tif
- Figure 5/5G/5G_Merge (green).tif
- __MACOSX/Figure 5/5G/._5G_Merge (green).tif
- Figure 5/5G/.DS_Store
- __MACOSX/Figure 5/5G/._.DS_Store
- Figure 5/5G/5G_Merge (blue).tif
- __MACOSX/Figure 5/5G/._5G_Merge (blue).tif
- Figure 5/5G/5G_Merge (gray).tif
- __MACOSX/Figure 5/5G/._5G_Merge (gray).tif
- Figure 5/5G/5G_Merge (red).tif
- __MACOSX/Figure 5/5G/._5G_Merge (red).tif
- Figure 5/5G/5G_Merge.tif
- __MACOSX/Figure 5/5G/._5G_Merge.tif
- Figure 5/5F/5F_Ins_Merge (gray).tif
- __MACOSX/Figure 5/5F/._5F_Ins_Merge (gray).tif
- Figure 5/5F/5F_Sst_Merge (green).tif
- __MACOSX/Figure 5/5F/._5F_Sst_Merge (green).tif
- Figure 5/5F/5F_CK19_Merge (green).tif
- __MACOSX/Figure 5/5F/._5F_CK19_Merge (green).tif
- Figure 5/5F/5F_CK19_Merge (gray).tif
- __MACOSX/Figure 5/5F/._5F_CK19_Merge (gray).tif
- Figure 5/5F/5F_Sst_Merge (red).tif
- __MACOSX/Figure 5/5F/._5F_Sst_Merge (red).tif
- Figure 5/5F/.DS_Store
- __MACOSX/Figure 5/5F/._.DS_Store
- Figure 5/5F/5F_CK19_Merge (red).tif
- __MACOSX/Figure 5/5F/._5F_CK19_Merge (red).tif
- Figure 5/5F/5F_Sst_Merge (blue).tif
- __MACOSX/Figure 5/5F/._5F_Sst_Merge (blue).tif
- Figure 5/5F/5F_Sst_Merge.tif
- __MACOSX/Figure 5/5F/._5F_Sst_Merge.tif
- Figure 5/5F/5F_CK19_Merge (blue).tif
- __MACOSX/Figure 5/5F/._5F_CK19_Merge (blue).tif
- Figure 5/5F/5F_Sst_Merge (gray).tif
- __MACOSX/Figure 5/5F/._5F_Sst_Merge (gray).tif
- Figure 5/5F/5F_Ins_Merge (green).tif
- __MACOSX/Figure 5/5F/._5F_Ins_Merge (green).tif
- Figure 5/5F/5F_Ins_Merge (red).tif
- __MACOSX/Figure 5/5F/._5F_Ins_Merge (red).tif
- Figure 5/5F/5F_Ins_Merge (blue).tif
- __MACOSX/Figure 5/5F/._5F_Ins_Merge (blue).tif
- Figure 5/5F/5F_CK19_Merge.tif
- __MACOSX/Figure 5/5F/._5F_CK19_Merge.tif
- Figure 5/5F/5F_Ins_Merge.tif
- __MACOSX/Figure 5/5F/._5F_Ins_Merge.tif
- Figure 5/5H/5H_CK19_Merge (green).tif
- __MACOSX/Figure 5/5H/._5H_CK19_Merge (green).tif
- Figure 5/5H/5H_Sst_Merge.tif
- __MACOSX/Figure 5/5H/._5H_Sst_Merge.tif
- Figure 5/5H/.DS_Store
- __MACOSX/Figure 5/5H/._.DS_Store
- Figure 5/5H/5H_Ins_Merge (gray).tif
- __MACOSX/Figure 5/5H/._5H_Ins_Merge (gray).tif
- Figure 5/5H/5H_Sst_Merge (red).tif
- __MACOSX/Figure 5/5H/._5H_Sst_Merge (red).tif
- Figure 5/5H/5H_CK19_Merge (gray).tif
- __MACOSX/Figure 5/5H/._5H_CK19_Merge (gray).tif
- Figure 5/5H/5H_CK19_Merge (red).tif
- __MACOSX/Figure 5/5H/._5H_CK19_Merge (red).tif
- Figure 5/5H/5H_Sst_Merge (green).tif
- __MACOSX/Figure 5/5H/._5H_Sst_Merge (green).tif
- Figure 5/5H/5H_Sst_Merge (blue).tif
- __MACOSX/Figure 5/5H/._5H_Sst_Merge (blue).tif
- Figure 5/5H/5H_Ins_Merge.tif
- __MACOSX/Figure 5/5H/._5H_Ins_Merge.tif
- Figure 5/5H/5H_Sst_Merge (gray).tif
- __MACOSX/Figure 5/5H/._5H_Sst_Merge (gray).tif
- Figure 5/5H/5H_Ins_Merge (red).tif
- __MACOSX/Figure 5/5H/._5H_Ins_Merge (red).tif
- Figure 5/5H/5H_Ins_Merge (green).tif
- __MACOSX/Figure 5/5H/._5H_Ins_Merge (green).tif
- Figure 5/5H/5H_Ins_Merge (blue).tif
- __MACOSX/Figure 5/5H/._5H_Ins_Merge (blue).tif
- Figure 5/5H/5H_CK19_Merge (blue).tif
- __MACOSX/Figure 5/5H/._5H_CK19_Merge (blue).tif
- Figure 5/5H/5H_CK19_Merge.tif
- __MACOSX/Figure 5/5H/._5H_CK19_Merge.tif
- Figure 5/5J/.DS_Store
- __MACOSX/Figure 5/5J/._.DS_Store
- Figure 5/5J/5J.xlsx
- __MACOSX/Figure 5/5J/._5J.xlsx
- Figure 5/5C/5C_12w_BF.tif
- __MACOSX/Figure 5/5C/._5C_12w_BF.tif
- Figure 5/5C/5C_2w_zsGreen_mag.tif
- __MACOSX/Figure 5/5C/._5C_2w_zsGreen_mag.tif
- Figure 5/5C/5C_12w_tdT_mag.tif
- __MACOSX/Figure 5/5C/._5C_12w_tdT_mag.tif
- Figure 5/5C/5C_12w_tdT.tif
- __MACOSX/Figure 5/5C/._5C_12w_tdT.tif
- Figure 5/5C/5C_12w_zsGreen_mag.tif
- __MACOSX/Figure 5/5C/._5C_12w_zsGreen_mag.tif
- Figure 5/5C/5C_2w_tdT.tif
- __MACOSX/Figure 5/5C/._5C_2w_tdT.tif
- Figure 5/5C/5C_2w_zsGreen.tif
- __MACOSX/Figure 5/5C/._5C_2w_zsGreen.tif
- Figure 5/5C/5C_2w_BF.tif
- __MACOSX/Figure 5/5C/._5C_2w_BF.tif
- Figure 5/5C/5C_12w_zsGreen.tif
- __MACOSX/Figure 5/5C/._5C_12w_zsGreen.tif
- Figure 5/5C/5C_2w_tdT_mag.tif
- __MACOSX/Figure 5/5C/._5C_2w_tdT_mag.tif
- Figure 5/5D/5D_Merge (red).tif
- __MACOSX/Figure 5/5D/._5D_Merge (red).tif
- Figure 5/5D/5D_Merge.tif
- __MACOSX/Figure 5/5D/._5D_Merge.tif
- Figure 5/5D/.DS_Store
- __MACOSX/Figure 5/5D/._.DS_Store
- Figure 5/5D/5D_Merge_Mag_1 (blue).tif
- __MACOSX/Figure 5/5D/._5D_Merge_Mag_1 (blue).tif
- Figure 5/5D/5D_Merge_Mag_2 (red).tif
- __MACOSX/Figure 5/5D/._5D_Merge_Mag_2 (red).tif
- Figure 5/5D/5D_Merge_Mag_2.tif
- __MACOSX/Figure 5/5D/._5D_Merge_Mag_2.tif
- Figure 5/5D/5D_Merge (gray).tif
- __MACOSX/Figure 5/5D/._5D_Merge (gray).tif
- Figure 5/5D/5D_Merge_Mag_1.tif
- __MACOSX/Figure 5/5D/._5D_Merge_Mag_1.tif
- Figure 5/5D/5D_Merge_Mag_2 (gray).tif
- __MACOSX/Figure 5/5D/._5D_Merge_Mag_2 (gray).tif
- Figure 5/5D/5D_Merge (green).tif
- __MACOSX/Figure 5/5D/._5D_Merge (green).tif
- Figure 5/5D/5D_Merge_Mag_1 (red).tif
- __MACOSX/Figure 5/5D/._5D_Merge_Mag_1 (red).tif
- Figure 5/5D/5D_Merge_Mag_1 (gray).tif
- __MACOSX/Figure 5/5D/._5D_Merge_Mag_1 (gray).tif
- Figure 5/5D/5D_Merge_Mag_2 (green).tif
- __MACOSX/Figure 5/5D/._5D_Merge_Mag_2 (green).tif
- Figure 5/5D/5D_Merge_Mag_1 (green).tif
- __MACOSX/Figure 5/5D/._5D_Merge_Mag_1 (green).tif
- Figure 5/5D/5D_Merge_Mag_2 (blue).tif
- __MACOSX/Figure 5/5D/._5D_Merge_Mag_2 (blue).tif
- Figure 5/5D/5D_Merge (blue).tif
- __MACOSX/Figure 5/5D/._5D_Merge (blue).tif
- Figure 5/5E/.DS_Store
- __MACOSX/Figure 5/5E/._.DS_Store
- Figure 5/5E/5E.xlsx
- __MACOSX/Figure 5/5E/._5E.xlsx
