# Supplementary material for: Ductal or Ngn3+ cells do not contribute to adult pancreatic islet beta-cell neogenesis in homeostasis
Source: EMBO J. 2025 Apr 9;44(10):2856–81. doi: 10.1038/s44318-025-00434-z (PMC12084597; doi:10.1038/s44318-025-00434-z)
Supplement: Supplementary file 7 — Source data Fig. 5 [file 44318_2025_434_MOESM7_ESM.zip › Figure 5/5J/5J.xlsx]

## Sheet: Sheet1
Fig.5J
	2w					12w
zsGreen–tdT+	0	0	0	0	0	0	0	0	0	0
zsGreen+tdT+	8.58	7.95	8.46	7.32	9.27	7.86	11.18	8.78	9.08	8.54
zsGreen+	99.94	100	100	99.74	100	100	100	99.86	100	100
