# Supplementary material for: Ductal or Ngn3+ cells do not contribute to adult pancreatic islet beta-cell neogenesis in homeostasis
Source: EMBO J. 2025 Apr 9;44(10):2856–81. doi: 10.1038/s44318-025-00434-z (PMC12084597; doi:10.1038/s44318-025-00434-z)
Supplement: Supplementary file 7 — Source data Fig. 5 [file 44318_2025_434_MOESM7_ESM.zip › Figure 5/5E/5E.xlsx]

## Sheet: Sheet1
Fig.5E
tdT+CK19+/CK19+
99.9
99.95
99.52
99.98
99.47
