# Supplementary material for: Ductal or Ngn3+ cells do not contribute to adult pancreatic islet beta-cell neogenesis in homeostasis
Source: EMBO J. 2025 Apr 9;44(10):2856–81. doi: 10.1038/s44318-025-00434-z (PMC12084597; doi:10.1038/s44318-025-00434-z)
Supplement: Supplementary file 8 — Source data Fig. 6 [file 44318_2025_434_MOESM8_ESM.zip]

Archive with 159 entries (150 files):
- Figure 6/
- Figure 6/6F/
- Figure 6/6H/
- Figure 6/6I/
- Figure 6/6G/
- Figure 6/.DS_Store
- __MACOSX/Figure 6/._.DS_Store
- Figure 6/6E/
- Figure 6/6J/
- Figure 6/6D/
- Figure 6/6C/
- Figure 6/6F/6F_Ins_Merge (blue).tif
- __MACOSX/Figure 6/6F/._6F_Ins_Merge (blue).tif
- Figure 6/6F/6F_CK19_Merge (gray).tif
- __MACOSX/Figure 6/6F/._6F_CK19_Merge (gray).tif
- Figure 6/6F/6F_Sst_Merge.tif
- __MACOSX/Figure 6/6F/._6F_Sst_Merge.tif
- Figure 6/6F/.DS_Store
- __MACOSX/Figure 6/6F/._.DS_Store
- Figure 6/6F/6F_Sst_Merge (gray).tif
- __MACOSX/Figure 6/6F/._6F_Sst_Merge (gray).tif
- Figure 6/6F/6F_Sst_Merge (green).tif
- __MACOSX/Figure 6/6F/._6F_Sst_Merge (green).tif
- Figure 6/6F/6F_Ins_Merge (red).tif
- __MACOSX/Figure 6/6F/._6F_Ins_Merge (red).tif
- Figure 6/6F/6F_CK19_Merge (green).tif
- __MACOSX/Figure 6/6F/._6F_CK19_Merge (green).tif
- Figure 6/6F/6F_CK19_Merge.tif
- __MACOSX/Figure 6/6F/._6F_CK19_Merge.tif
- Figure 6/6F/6F_Sst_Merge (blue).tif
- __MACOSX/Figure 6/6F/._6F_Sst_Merge (blue).tif
- Figure 6/6F/6F_CK19_Merge (red).tif
- __MACOSX/Figure 6/6F/._6F_CK19_Merge (red).tif
- Figure 6/6F/6F_Ins_Merge.tif
- __MACOSX/Figure 6/6F/._6F_Ins_Merge.tif
- Figure 6/6F/6F_CK19_Merge (blue).tif
- __MACOSX/Figure 6/6F/._6F_CK19_Merge (blue).tif
- Figure 6/6F/6F_Ins_Merge (gray).tif
- __MACOSX/Figure 6/6F/._6F_Ins_Merge (gray).tif
- Figure 6/6F/6F_Ins_Merge (green).tif
- __MACOSX/Figure 6/6F/._6F_Ins_Merge (green).tif
- Figure 6/6F/6F_Sst_Merge (red).tif
- __MACOSX/Figure 6/6F/._6F_Sst_Merge (red).tif
- Figure 6/6H/6H_12w_Ins (blue).tif
- __MACOSX/Figure 6/6H/._6H_12w_Ins (blue).tif
- Figure 6/6H/6H_12w_Ins.tif
- __MACOSX/Figure 6/6H/._6H_12w_Ins.tif
- Figure 6/6H/6H_12w_CK19 (blue).tif
- __MACOSX/Figure 6/6H/._6H_12w_CK19 (blue).tif
- Figure 6/6H/6H_12w_Ins (green).tif
- __MACOSX/Figure 6/6H/._6H_12w_Ins (green).tif
- Figure 6/6H/.DS_Store
- __MACOSX/Figure 6/6H/._.DS_Store
- Figure 6/6H/6H_12w_CK19.tif
- __MACOSX/Figure 6/6H/._6H_12w_CK19.tif
- Figure 6/6H/6H_12w_Sst (blue).tif
- __MACOSX/Figure 6/6H/._6H_12w_Sst (blue).tif
- Figure 6/6H/6H_12w_Ins (red).tif
- __MACOSX/Figure 6/6H/._6H_12w_Ins (red).tif
- Figure 6/6H/6H_12w_CK19 (green).tif
- __MACOSX/Figure 6/6H/._6H_12w_CK19 (green).tif
- Figure 6/6H/6H_12w_Sst (green).tif
- __MACOSX/Figure 6/6H/._6H_12w_Sst (green).tif
- Figure 6/6H/6H_12w_Ins (gray).tif
- __MACOSX/Figure 6/6H/._6H_12w_Ins (gray).tif
- Figure 6/6H/6H_12w_CK19 (red).tif
- __MACOSX/Figure 6/6H/._6H_12w_CK19 (red).tif
- Figure 6/6H/6H_12w_CK19 (gray).tif
- __MACOSX/Figure 6/6H/._6H_12w_CK19 (gray).tif
- Figure 6/6H/6H_12w_Sst (red).tif
- __MACOSX/Figure 6/6H/._6H_12w_Sst (red).tif
- Figure 6/6H/6H_12w_Sst.tif
- __MACOSX/Figure 6/6H/._6H_12w_Sst.tif
- Figure 6/6H/6H_12w_Sst (gray).tif
- __MACOSX/Figure 6/6H/._6H_12w_Sst (gray).tif
- Figure 6/6I/6I_Merge (red).tif
- __MACOSX/Figure 6/6I/._6I_Merge (red).tif
- Figure 6/6I/.DS_Store
- __MACOSX/Figure 6/6I/._.DS_Store
- Figure 6/6I/6I_Merge (blue).tif
- __MACOSX/Figure 6/6I/._6I_Merge (blue).tif
- Figure 6/6I/6I_Merge (green).tif
- __MACOSX/Figure 6/6I/._6I_Merge (green).tif
- Figure 6/6I/6I_Merge (gray).tif
- __MACOSX/Figure 6/6I/._6I_Merge (gray).tif
- Figure 6/6I/6I_Merge.tif
- __MACOSX/Figure 6/6I/._6I_Merge.tif
- Figure 6/6G/.DS_Store
- __MACOSX/Figure 6/6G/._.DS_Store
- Figure 6/6G/6G_Merge (green).tif
- __MACOSX/Figure 6/6G/._6G_Merge (green).tif
- Figure 6/6G/6G_Merge.tif
- __MACOSX/Figure 6/6G/._6G_Merge.tif
- Figure 6/6G/6G_Merge (blue).tif
- __MACOSX/Figure 6/6G/._6G_Merge (blue).tif
- Figure 6/6G/6G_Merge (red).tif
- __MACOSX/Figure 6/6G/._6G_Merge (red).tif
- Figure 6/6G/6G_Merge (gray).tif
- __MACOSX/Figure 6/6G/._6G_Merge (gray).tif
- Figure 6/6E/6E.xlsx
- __MACOSX/Figure 6/6E/._6E.xlsx
- Figure 6/6E/.DS_Store
- __MACOSX/Figure 6/6E/._.DS_Store
- Figure 6/6J/.DS_Store
- __MACOSX/Figure 6/6J/._.DS_Store
- Figure 6/6J/6J.xlsx
- __MACOSX/Figure 6/6J/._6J.xlsx
- Figure 6/6D/6D_Merge_mag_2 (gray).tif
- __MACOSX/Figure 6/6D/._6D_Merge_mag_2 (gray).tif
- Figure 6/6D/6D_Merge_mag_2 (green).tif
- __MACOSX/Figure 6/6D/._6D_Merge_mag_2 (green).tif
- Figure 6/6D/.DS_Store
- __MACOSX/Figure 6/6D/._.DS_Store
- Figure 6/6D/6D_Merge (gray).tif
- __MACOSX/Figure 6/6D/._6D_Merge (gray).tif
- Figure 6/6D/6D_Merge_mag_1.oib (gray).tif
- __MACOSX/Figure 6/6D/._6D_Merge_mag_1.oib (gray).tif
- Figure 6/6D/6D_Merge (green).tif
- __MACOSX/Figure 6/6D/._6D_Merge (green).tif
- Figure 6/6D/6D_Merge_mag_2 (red).tif
- __MACOSX/Figure 6/6D/._6D_Merge_mag_2 (red).tif
- Figure 6/6D/6D_Merge_mag_1.tif
- __MACOSX/Figure 6/6D/._6D_Merge_mag_1.tif
- Figure 6/6D/6D_Merge (blue).tif
- __MACOSX/Figure 6/6D/._6D_Merge (blue).tif
- Figure 6/6D/6D_Merge_mag_2.tif
- __MACOSX/Figure 6/6D/._6D_Merge_mag_2.tif
- Figure 6/6D/6D_Merge_mag_1.oib (green).tif
- __MACOSX/Figure 6/6D/._6D_Merge_mag_1.oib (green).tif
- Figure 6/6D/6D_Merge_mag_2 (blue).tif
- __MACOSX/Figure 6/6D/._6D_Merge_mag_2 (blue).tif
- Figure 6/6D/6D_Merge_mag_1.oib (red).tif
- __MACOSX/Figure 6/6D/._6D_Merge_mag_1.oib (red).tif
- Figure 6/6D/6D_Merge (red).tif
- __MACOSX/Figure 6/6D/._6D_Merge (red).tif
- Figure 6/6D/6D_Merge_mag_1.oib (blue).tif
- __MACOSX/Figure 6/6D/._6D_Merge_mag_1.oib (blue).tif
- Figure 6/6D/6D_Merge.tif
- __MACOSX/Figure 6/6D/._6D_Merge.tif
- Figure 6/6C/6C_2w_zsGreen_mag.tif
- __MACOSX/Figure 6/6C/._6C_2w_zsGreen_mag.tif
- Figure 6/6C/6C_2w_tdT.tif
- __MACOSX/Figure 6/6C/._6C_2w_tdT.tif
- Figure 6/6C/6C_2w_tdT_mag.tif
- __MACOSX/Figure 6/6C/._6C_2w_tdT_mag.tif
- Figure 6/6C/6C_12w_BF.tif
- __MACOSX/Figure 6/6C/._6C_12w_BF.tif
- Figure 6/6C/6C_2w_BF.tif
- __MACOSX/Figure 6/6C/._6C_2w_BF.tif
- Figure 6/6C/6C_12w_zsGreen.tif
- __MACOSX/Figure 6/6C/._6C_12w_zsGreen.tif
- Figure 6/6C/6C_12w_tdT.tif
- __MACOSX/Figure 6/6C/._6C_12w_tdT.tif
- Figure 6/6C/6C_12w_zsGreen_mag.tif
- __MACOSX/Figure 6/6C/._6C_12w_zsGreen_mag.tif
- Figure 6/6C/6C_2w_zsGreen.tif
- __MACOSX/Figure 6/6C/._6C_2w_zsGreen.tif
- Figure 6/6C/6C_12w_tdT_mag.tif
- __MACOSX/Figure 6/6C/._6C_12w_tdT_mag.tif
