# Supplementary material for: Ductal or Ngn3+ cells do not contribute to adult pancreatic islet beta-cell neogenesis in homeostasis
Source: EMBO J. 2025 Apr 9;44(10):2856–81. doi: 10.1038/s44318-025-00434-z (PMC12084597; doi:10.1038/s44318-025-00434-z)
Supplement: Supplementary file 8 — Source data Fig. 6 [file 44318_2025_434_MOESM8_ESM.zip › Figure 6/6E/6E.xlsx]

## Sheet: Sheet1
Fig.6E	2w
	99.96
	99.27
	99.98
	99.64
	99.19
